# Supplementary material for: Origin, Migration Routes and Worldwide Population Genetic Structure of the Wheat Yellow Rust Pathogen Puccinia striiformis f.sp. tritici
Source: PLoS Pathog. 2014 Jan 23;10(1):e1003903. doi: 10.1371/journal.ppat.1003903 (PMC3900651; doi:10.1371/journal.ppat.1003903)
Supplement: Table S1 — Gene diversity for 20 SSR loci in PST populations of diverse geographical origin. (XLS) [file ppat.1003903.s008.xls]

## Sheet: Table S1 Gene div
Table S1. Gene diversity for 20 SSR loci in PST populations of diverse geographical origin.
SSR Locus	NW Europe and N America **	Mediterranean region	Central Asia	East Africa	Middle-East	Nepal	Pakistan	China
No. of isolates	29	21	25	24	67	54	68	70
No. of MLGs	3	2	8	4	12	13	25	51
RJN5	0.5	0.5	0.54	0.68	0.52	0.51	0.22	0.15
RJN6	0.31	0.4	0.41	0.00*	0.05	0.46	0.19	0.34
RJN13	0.00*	0.5	0.5	0.47	0.49	0.00*	0.09	0.17
RJN3	0.00*	0.00*	0.35	0.33	0.27	0.11	0.75	0.3
RJO21	0.00*	0.65	0.62	0.63	0.62	0.44	0.64	0.03
RJN4	0.09	0.5	0.5	0.47	0.5	0.47	0.4	0.27
RJN8	0.00*	0.5	0.5	0.47	0.49	0.00*	0.09	0.14
RJO18	0.5	0.5	0.54	0.47	0.51	0.55	0.22	0.47
RJN12	0.00*	0.00*	0.00*	0.00*	0.00*	0.00*	0.00*	0.02
RJN10	0.5	0.4	0.43	0.47	0.55	0.5	0.26	0.22
RJO24	0.5	0.78	0.77	0.67	0.73	0.68	0.69	0.7
RJO4	0.5	0.65	0.64	0.72	0.65	0.67	0.59	0.06
RJO20	0.00*	0.17	0.08	0.00*	0.22	0.56	0.58	0.41
RJN11	0.45	0.5	0.61	0.47	0.77	0.71	0.58	0.63
RJN9	0.5	0.00*	0.00*	0.00*	0.05	0.00*	0.06	0.02
RJN-2	0.8	0.83	0.79	0.68	0.85	0.59	0.83	0.64
WU-6	0.00*	0.00*	0.00*	0.00*	0.00*	0.00*	0.03	0.17
RJO-3	0.5	0.5	0.5	0.47	0.5	0.35	0.14	0.45
WU-12	0.5	0.47	0.48	0.47	0.44	0.32	0.63	0.04
RJO-27	0.63	0.5	0.58	0.72	0.6	0.59	0.74	0.06
Mean	0.31	0.42	0.44	0.41	0.44	0.38	0.39	0.26
* One allele fixed, i.e., no diversity (0.00) ** North American isolates prior to 2000
