# Supplementary material for: Origin, Migration Routes and Worldwide Population Genetic Structure of the Wheat Yellow Rust Pathogen Puccinia striiformis f.sp. tritici
Source: PLoS Pathog. 2014 Jan 23;10(1):e1003903. doi: 10.1371/journal.ppat.1003903 (PMC3900651; doi:10.1371/journal.ppat.1003903)
Supplement: Table S2 — Prior distributions of model parameters. (XLS) [file ppat.1003903.s009.xls]

## Sheet: Table S2 prior dist
Table S2. Prior distributions of model parameters
Scenario/Parameter	Prior
Ta	Uniform [10;4000]
Ti, i in [1-25]	Uniform [10;2000]
Na, Nb, NGH, NPK, NCAM, NEU, NME, NCN, NNP	Uniform [10;2000]
ri, i in [1-16]	Uniform [10;2000]
