# Supplementary material for: Origin, Migration Routes and Worldwide Population Genetic Structure of the Wheat Yellow Rust Pathogen Puccinia striiformis f.sp. tritici
Source: PLoS Pathog. 2014 Jan 23;10(1):e1003903. doi: 10.1371/journal.ppat.1003903 (PMC3900651; doi:10.1371/journal.ppat.1003903)
Supplement: Table S3 — Demographic and mutation parameter estimated using Approximate Bayesian Computation. Only parameter esimtates for the scenarios having highest posterior probabilities are shown. Demographic parameters are introduced in corresponding Figures. Composite parameters scaled by the mutation rate are also shown. The mutation parameters are μ (mean mutation rate) and p (mean value of the geometric distribution parameter that governs the number of repeated motifs that increase or decrease the length of the locus during mutation events). (XLS) [file ppat.1003903.s010.xls]

## Sheet: Table S3 param estimates
Table S3. Demographic and mutation parameter estimated using Approximate Bayesian Computation. Only parameter esimtates for the scenarios having highest posterior probabilities are shown. Demographic parameters are introduced in corresponding Figures. Composite parameters scaled by the mutation rate are also shown. The mutation parameters are μ (mean mutation rate) and p (mean value of the geomet…
Scenario	Parameter	Mean	Median	Mode	Quantile 2.5%	Quantile 97.5%
Scenario 4a
	N1 (CHN)	1220	1240	1300	575	1840
	N2 (NPL)	266	197	91.3	38.6	854
	N3 (PAK)	1560	1600	1650	890	1970
	Na (ANC)	1090	1140	1240	87	1950
	T2	2920	3030	3300	1350	3930
	T7	103	79	40	14	332
	r	0.491	0.488	0.505	0.107	0.882
	μ	0.000147	0.000133	0.000116	0.0001	0.00028
	p	0.268	0.289	0.3	0.1	0.3
	μSNI	4.44e-06	4.9e-07	2e-08	1e-08	3.68e-05
	θ1 (=2N1μ)	0.176	0.172	0.168	0.104	0.274
	θ2 (=2N2μ)	0.0375	0.0284	0.0173	0.0063	0.116
	θ3 (=2N3μ)	0.228	0.219	0.204	0.15	0.36
	θa (=2Naμ)	0.158	0.16	0.18	0.015	0.322
	τ2(=μT2)	0.428	0.414	0.391	0.223	0.726
	τ7(=μT7)	0.0149	0.0115	0.0074	0.0023	0.0473
Scenario 11b (=23d)
	N1	1150	1150	1180	550	1810
	N2	749	663	413	149	1820
	N3	877	808	618	182	1880
	N4	1540	1570	1600	904	1950
	Na	1380	1450	1690	408	1970
	Nb	1140	1160	1230	217	1950
	T13	47.4	38	18	6	143
	Ta	2820	2870	3090	1390	3920
	T10	700	623	465	186	1680
	r5	0.43	0.417	0.375	0.0456	0.904
	μ	0.000148	0.000135	0.000114	0.0001	0.000271
	p	0.213	0.224	0.3	0.1	0.3
	μSNI	4.75e-06	6.4e-07	3e-08	1e-08	3.6e-05
	θ1 (=2N1μ)	0.169	0.164	0.15	0.0967	0.272
	θ2 (=2N2μ)	0.11	0.0956	0.0859	0.0243	0.274
	θ3 (=2N3μ)	0.13	0.117	0.0938	0.029	0.307
	θ4 (=2N4μ)	0.228	0.22	0.211	0.15	0.357
	θa (=2Naμ)	0.202	0.202	0.197	0.0679	0.344
	τa(=μTa)	0.42	0.405	0.386	0.219	0.726
	τ13(=μT13)	0.007	0.0056	0.0037	0.0009	0.0213
	θb (=2Nbμ)	0.186	0.179	0.172	0.036	0.396
	τ10(=μT10)	0.102	0.0899	0.0736	0.0298	0.242
Scenario 2c
	N1	1230	1240	1290	662	1840
	N2	820	752	562	175	1820
	N3	920	867	752	218	1870
	N4	1570	1600	1600	979	1960
	N5	309	244	163	70	1090
	T13	44.9	35	16	6	139
	Nb	1400	1490	1870	392	1970
	r7	0.244	0.19	0.114	0.0126	0.813		0.9874
	T15	662	562	339	158	1700		0.187
	r5	0.396	0.367	0.319	0.0326	0.905
	Ta	2960	3010	3020	1650	3930
	Na	1340	1460	1800	179	1970
	T17	761	666	405	163	1810
	μ	0.000149	0.000139	0.000125	0.0001	0.00025
	p	0.246	0.27	0.3	0.1	0.3
	μSNI	1.79e-06	2.1e-07	1e-08	1e-08	1.3e-05
	θ1 (=2N1μ)	0.181	0.175	0.161	0.106	0.291
	θ2 (=2N2μ)	0.12	0.109	0.0805	0.0272	0.275
	θ3 (=2N3μ)	0.135	0.126	0.0989	0.0327	0.29
	θ4 (=2N4μ)	0.232	0.224	0.204	0.151	0.365
	θ5 (=2N5μ)	0.0445	0.0354	0.0232	0.0111	0.145
	θa (=2Naμ)	0.196	0.201	0.214	0.0289	0.357
	θb (=2Nbμ)	0.209	0.206	0.193	0.057	0.381
	τ13(=μT13)	0.0066	0.0051	0.0026	0.0008	0.0208
	τ15(=μT15)	0.0973	0.0813	0.0569	0.0241	0.25
	τ17(=μT17)	0.112	0.096	0.0622	0.0244	0.278
	τa(=μTa)	0.439	0.424	0.396	0.238	0.733
Scenario 4e
	N1	1250	1250	1250	686	1840
	N2	859	800	658	196	1860
	N3	991	960	763	231	1900
	N4	1670	1700	1710	1170	1970
	N5	368	294	203	84	1210
	T13	50.4	39.8	21.7	6.4	157
	Nb	1210	1240	1410	271	1960
	T15	683	588	496	164	1710
	r5	0.409	0.389	0.334	0.0361	0.906
	Ta	2750	2770	2720	1360	3910
	Na	1290	1400	1760	155	1970
	T19	1060	1030	976	355	1880
	μ	0.000139	0.000132	0.000118	0.0001	0.000218
	p	0.254	0.279	0.3	0.1	0.3
	μSNI	1.06e-06	1.3e-07	1e-08	1e-08	7.82e-06
	θ1 (=2N1μ)	0.171	0.167	0.156	0.104	0.261
	θ2 (=2N2μ)	0.118	0.108	0.0846	0.0281	0.258
	θ3 (=2N3μ)	0.136	0.129	0.123	0.0341	0.274
	θ4 (=2N4μ)	0.231	0.223	0.211	0.163	0.348
	θ5 (=2N5μ)	0.0495	0.0401	0.0354	0.0124	0.155
	τ13(=μT13)	0.00689	0.0054	0.00362	0.00087	0.0214
	θb (=2Nbμ)	0.167	0.166	0.168	0.0392	0.315
	τ15(=μT15)	0.0938	0.0804	0.0532	0.0234	0.233
	τa(=μTa)	0.38	0.374	0.356	0.189	0.621
	θa (=2Naμ)	0.175	0.185	0.198	0.024	0.316
	τ19(=μT19)	0.145	0.139	0.139	0.0509	0.275
