# Supplementary material for: Origin, Migration Routes and Worldwide Population Genetic Structure of the Wheat Yellow Rust Pathogen Puccinia striiformis f.sp. tritici
Source: PLoS Pathog. 2014 Jan 23;10(1):e1003903. doi: 10.1371/journal.ppat.1003903 (PMC3900651; doi:10.1371/journal.ppat.1003903)
Supplement: Table S4 — Model checking for demographic scenarios analysed using Approximate Bayesian Computation. (XLS) [file ppat.1003903.s011.xls]

## Sheet: Table S4 model check
Table S4. Model checking for demographic scenarios analysed using approximate Bayesian computation
Scenario/summary statistic	population(s)	observed statistic value	probability (simulated<observed)
Scenario 4a
Mean number of alleles	1	3.1053	0.45
	2	2.4737	0.245
	3	3.5789	0.66
Mean genetic diversity	1	0.2627	0.13
	2	0.386	0.59
	3	0.3547	0.475
Mean size variance	1	2.7123	0.91
	2	1.8324	0.75
	3	2.1207	0.84
FST	1&2	0.2236	0.56
	1&3	0.4633	0.91
	2&3	0.198	0.49
Classification index	1&2	0.7891	0.29
	1&3	1.1804	0.07
	2&1	1.0948	0.42
	2&3	0.7645	0.15
	3&1	1.7205	0.33
	3&2	0.9502	0.44
(dµ2) distance	1&2	1.7478	0.83
	1&3	1.9372	0.57
	2&3	1.4499	0.78
Mean number of alleles	1&2	3.5263	0.31
	1&3	3.8947	0.125
	2&3	3.6842	0.28
Mean genetic diversity	1&2	0.361	0.285
	1&3	0.4408	0.4
	2&3	0.4134	0.425
Mean size variance	1&2	2.751	0.88
	1&3	2.9	0.83
	2&3	2.3436	0.76
Shared alleles distance	1&2	0.5855	0.7
	1&3	0.4259	0.49
	2&3	0.5396	0.565
Scenario 11b (=23d)
Mean number of alleles	1	3.1053	0.465
	2	3	0.235
	3	3	0.245
	4	3.5789	0.67
Mean genetic diversity	1	0.2627	0.155
	2	0.4143	0.62
	3	0.4357	0.73
	4	0.3547	0.43
Mean size variance	1	2.7123	0.96
	2	3.2468	0.93
	3	3.5546	0.94
	4	2.1207	0.89
FST	1&2	0.3256	0.725
	1&3	0.3076	0.585
	1&4	0.4633	0.81
	2&3	0.025	0.49
	2&4	0.233	0.58
	3&4	0.252	0.625
Classification index	1&2	0.9799	0.28
	1&3	0.9552	0.27
	1&4	1.1819	0.06
	2&1	1.173	0.23
	2&3	0.4446	0.09
	2&4	0.8419	0.1
	3&1	1.1956	0.24
	3&2	0.5105	0.29
	3&4	0.9072	0.13
	4&1	1.7225	0.34
	4&2	0.9854	0.32
	4&3	1.138	0.5
(dµ2) distance	1&2	1.6765	0.73
	1&3	2.0868	0.82
	1&4	1.9372	0.6
	2&3	0.1682	0.87
	2&4	0.7049	0.5
	3&4	1.1935	0.7
Mean number of alleles	1&2	3.5263	0.08
	1&3	3.6316	0.125
	1&4	3.8947	0.125
	2&3	3.3158	0.225
	2&4	3.7368	0.11
	3&4	3.7895	0.12
Mean genetic diversity	1&2	0.4169	0.395
	1&3	0.4002	0.32
	1&4	0.4408	0.4
	2&3	0.4269	0.635
	2&4	0.4421	0.53
	3&4	0.4497	0.63
Mean size variance	1&2	3.3813	0.92
	1&3	3.5296	0.93
	1&4	2.9	0.87
	2&3	3.3976	0.94
	2&4	2.8465	0.88
	3&4	2.9747	0.88
Shared alleles distance	1&2	0.5007	0.515
	1&3	0.5058	0.58
	1&4	0.4259	0.49
	2&3	0.5669	0.37
	2&4	0.5002	0.435
	3&4	0.4759	0.33
Scenario 2c
Mean number of alleles	1	3.1053	0.525
	2	3	0.225
	3	3	0.23
	4	3.5789	0.595
	5	1.7368	0.555
Mean genetic diversity	1	0.2627	0.125
	2	0.4143	0.59
	3	0.4357	0.675
	4	0.3547	0.39
	5	0.3093	0.92
Mean size variance	1	2.7123	0.97
	2	3.2468	0.89
	3	3.5546	0.93
	4	2.1207	0.84
	5	3.0131	0.98
FST	1&2	0.3256	0.725
	1&3	0.3076	0.64
	1&4	0.4633	0.86
	1&5	0.3441	0.34
	2&3	0.025	0.535
	2&4	0.233	0.63
	2&5	0.3304	0.24
	3&4	0.252	0.725
	3&5	0.336	0.235
	4&5	0.3957	0.3
Classification index	1&2	0.9799	0.225
	1&3	0.9552	0.25
	1&4	1.1819	0.05
	1&5	0.9888	0.15
	2&1	1.173	0.13
	2&3	0.4446	0.06
	2&4	0.8419	0.09
	2&5	1.4899	0.25
	3&1	1.1956	0.17
	3&4	0.9072	0.12
	3&5	1.5982	0.37
	4&1	1.7225	0.34
	4&2	0.9854	0.38
	4&3	1.138	0.53
	4&5	1.6794	0.37
	5&1	0.9878	0.31
	5&2	1.1577	0.32
	5&3	1.1755	0.395
	5&4	1.112	0.13
(dµ2) distance	1&2	1.6765	0.74
	1&3	2.0868	0.86
	1&4	1.9372	0.565
	1&5	2.665	0.86
	2&3	0.1682	0.83
	2&4	0.7049	0.58
	2&5	3.2555	0.85
	3&4	1.1935	0.7
	3&5	3.223	0.88
	4&5	2.4889	0.7
Mean number of alleles	1&2	3.5263	0.08
	1&3	3.6316	0.13
	1&4	3.8947	0.14
	1&5	3.1579	0.275
	2&3	3.3158	0.16
	2&4	3.7368	0.12
	2&5	3.1053	0.06
	3&4	3.7895	0.145
	3&5	3.1053	0.1
	4&5	3.5789	0.285
Mean genetic diversity	1&2	0.4169	0.335
	1&3	0.4002	0.32
	1&4	0.4408	0.36
	1&5	0.3157	0.19
	2&3	0.4269	0.62
	2&4	0.4421	0.495
	2&5	0.4542	0.655
	3&4	0.4497	0.58
	3&5	0.4797	0.715
	4&5	0.4181	0.5
Mean size variance	1&2	3.3813	0.95
	1&3	3.5296	0.96
	1&4	2.9	0.91
	1&5	3.1713	0.95
	2&3	3.3976	0.95
	2&4	2.8465	0.92
	2&5	3.7099	0.95
	3&4	2.9747	0.94
	3&5	4.0233	0.97
	4&5	2.683	0.91
Shared alleles distance	1&2	0.5007	0.6
	1&3	0.5058	0.605
	1&4	0.4259	0.52
	1&5	0.5735	0.61
	2&3	0.5669	0.375
	2&4	0.5002	0.48
	2&5	0.4498	0.415
	3&4	0.4759	0.385
	3&5	0.4309	0.36
	4&5	0.4427	0.51
Scenario 4e
Mean number of alleles	1	3.1053	0.48
	2	3	0.385
	3	3	0.485
	4	3.5789	0.605
	5	1.7368	0.62
Mean genetic diversity	1	0.2627	0.1
	2	0.4143	0.695
	3	0.4357	0.79
	4	0.3547	0.41
	5	0.3093	0.9
Mean size variance	1	2.7123	0.94
	2	3.2468	0.88
	3	3.5546	0.91
	4	2.1207	0.83
	5	3.0131	0.97
FST	1&2	0.3256	0.73
	1&3	0.3076	0.69
	1&4	0.4633	0.93
	1&5	0.3441	0.42
	2&3	0.025	0.535
	2&4	0.233	0.54
	2&5	0.3304	0.185
	3&4	0.252	0.605
	3&5	0.336	0.18
	4&5	0.3957	0.23
Classification index	1&2	0.9799	0.23
	1&3	0.9552	0.26
	1&4	1.1819	0.07
	1&5	0.9888	0.14
	2&1	1.173	0.31
	2&3	0.4446	0.215
	2&4	0.8419	0.16
	2&5	1.4899	0.35
	3&1	1.1956	0.37
	3&4	0.9072	0.2
	3&5	1.5982	0.45
	4&1	1.7225	0.42
	4&2	0.9854	0.3
	4&3	1.138	0.445
	4&5	1.6794	0.3
	5&1	0.9878	0.355
	5&2	1.1577	0.3
	5&3	1.1755	0.35
	5&4	1.112	0.09
(dµ2) distance	1&2	1.6765	0.78
	1&3	2.0868	0.86
	1&4	1.9372	0.61
	1&5	2.665	0.83
	2&3	0.1682	0.77
	2&4	0.7049	0.46
	2&5	3.2555	0.8
	3&4	1.1935	0.73
	3&5	3.223	0.79
	4&5	2.4889	0.61
Mean number of alleles	1&2	3.5263	0.095
	1&3	3.6316	0.14
	1&4	3.8947	0.12
	1&5	3.1579	0.22
	2&3	3.3158	0.37
	2&4	3.7368	0.18
	2&5	3.1053	0.16
	3&4	3.7895	0.2
	3&5	3.1053	0.235
	4&5	3.5789	0.255
Mean genetic diversity	1&2	0.4169	0.47
	1&3	0.4002	0.415
	1&4	0.4408	0.425
	1&5	0.3157	0.19
	2&3	0.4269	0.75
	2&4	0.4421	0.55
	2&5	0.4542	0.78
	3&4	0.4497	0.61
	3&5	0.4797	0.86
	4&5	0.4181	0.43
Mean size variance	1&2	3.3813	0.9
	1&3	3.5296	0.9
	1&4	2.9	0.83
	1&5	3.1713	0.92
	2&3	3.3976	0.89
	2&4	2.8465	0.82
	2&5	3.7099	0.9
	3&4	2.9747	0.85
	3&5	4.0233	0.91
	4&5	2.683	0.86
Shared alleles distance	1&2	0.5007	0.485
	1&3	0.5058	0.5
	1&4	0.4259	0.375
	1&5	0.5735	0.585
	2&3	0.5669	0.24
	2&4	0.5002	0.44
	2&5	0.4498	0.34
	3&4	0.4759	0.395
	3&5	0.4309	0.25
	4&5	0.4427	0.505
