# Supplementary material for: Origin, Migration Routes and Worldwide Population Genetic Structure of the Wheat Yellow Rust Pathogen Puccinia striiformis f.sp. tritici
Source: PLoS Pathog. 2014 Jan 23;10(1):e1003903. doi: 10.1371/journal.ppat.1003903 (PMC3900651; doi:10.1371/journal.ppat.1003903)
Supplement: Table S5 — Confidence in model choice for the demographic scenarios compared using approximate Bayesian computations. Confidence in model choice was assessed using a leave-one-out method. For each scenario 100 of the 500,000 simulated datasets used for model selection were randomly drawn and treated as pseudo-observed datasets. Posterior probabilities of competing scenarios were evaluated for each pseudo-observed dataset, using all remaining simulated datasets. Confidence in model choice was then estimated as the proportions of simulated data assigned to each scenario. (XLS) [file ppat.1003903.s012.xls]

## Sheet: Table S5 confidence model choic
Table S5. Confidence in model choice for the demographic scenarios compared using approximate Bayesian computations. Confidence in model choice was assessed using a leave-one-out method. For each scenario 100 of the 500,000 simulated datasets used for model selection were randomly drawn and treated as pseudo-observed datasets. Posterior probabilities of competing scenarios were evaluated for each…
Scenarios	Proportion of assignment
	1a	2a	3a	4a
1a	0.7	0.12	0.02	0.16
2a	0.04	0.84	0.04	0.08
3a	0.02	0.09	0.71	0.18
4a	0.16	0.1	0.25	0.49
	1b	10b	11b (=23d)	12b	2b	3b	4b	5b	6b	7b	8b	9b
1b	0.64	0	0.04	0.08	0.01	0.06	0.01	0.07	0.01	0	0.01	0.07
10b	0	0.53	0.15	0.01	0.11	0.01	0	0.02	0.07	0.02	0.04	0.04
11b (=23d)	0.08	0.18	0.26	0.12	0.07	0	0	0.07	0.03	0.07	0.02	0.1
12b	0.09	0	0.02	0.51	0.08	0.05	0.08	0.04	0.04	0.05	0.04	0
2b	0	0.05	0.01	0.12	0.71	0.03	0.01	0	0.04	0.01	0.02	0
3b	0.04	0	0	0.08	0.03	0.66	0	0.1	0.01	0.01	0.07	0
4b	0.05	0	0.01	0.04	0.06	0	0.74	0	0.05	0.05	0	0
5b	0.06	0.01	0.03	0.05	0.05	0.19	0	0.4	0.02	0.03	0.04	0.12
6b	0.02	0.1	0.08	0.05	0.08	0	0.16	0	0.44	0.06	0.01	0
7b	0.09	0.02	0.01	0.06	0.01	0	0.12	0.02	0.01	0.55	0.01	0.1
8b	0.03	0.05	0.02	0.07	0.02	0.15	0	0.06	0.03	0.01	0.55	0.01
9b	0.11	0.01	0.18	0.01	0	0	0.01	0.04	0.03	0.05	0.01	0.55
	1c	2c	3c	4c	5c	6c
1c	0.37	0.17	0.08	0.18	0.17	0.03
2c	0.1	0.51	0.09	0.09	0.04	0.17
3c	0.02	0.16	0.4	0	0.18	0.24
4c	0.17	0.08	0.04	0.64	0.03	0.04
5c	0.1	0.11	0.15	0.06	0.56	0.02
6c	0.03	0.09	0.15	0	0.03	0.7
	1d	10d	11d	12d	13d	14d	15d	16d	17d	18d	19d	2d	20d	21d	22d	23d	3d	4d	5d	6d	7d	8d	9d
1d	0.14	0.04	0.03	0.04	0.03	0.1	0.06	0.07	0.02	0.06	0.02	0.01	0	0.01	0.03	0.06	0	0.04	0.04	0.03	0.03	0.04	0.1
10d	0.02	0.37	0.01	0.03	0.02	0.02	0.05	0	0.09	0	0.01	0	0.03	0	0.02	0.04	0	0.2	0.01	0.02	0.06	0	0
11d	0.07	0.01	0.42	0.06	0.03	0.05	0.03	0.01	0.1	0.01	0	0	0.01	0.01	0	0.04	0	0	0.06	0.03	0.03	0.01	0.02
12d	0.01	0.04	0.05	0.39	0.01	0.03	0.11	0	0.09	0	0.01	0	0.04	0.02	0.05	0.06	0	0	0.07	0	0	0	0.02
13d	0.05	0.07	0.03	0.01	0.27	0.06	0.03	0.02	0.04	0.02	0.05	0	0.02	0.02	0.02	0.05	0.02	0.11	0.01	0.01	0.01	0.04	0.04
14d	0.05	0.03	0.1	0.02	0.03	0.29	0.09	0.09	0.01	0.01	0	0	0	0	0.02	0.09	0.02	0	0.02	0.02	0.08	0.01	0.04
15d	0.01	0.04	0.06	0.1	0.03	0.09	0.27	0.04	0.04	0.02	0.01	0.01	0.02	0	0.02	0.12	0	0.02	0.02	0.01	0.04	0.02	0.02
16d	0.06	0	0.04	0.04	0.03	0.1	0.06	0.14	0	0.04	0	0.01	0	0	0.01	0.16	0	0	0.01	0.11	0.06	0.11	0.03
17d	0.04	0.08	0.05	0.1	0.02	0.02	0.01	0	0.13	0.02	0.02	0.02	0.13	0.03	0.07	0.03	0.02	0.1	0.07	0	0.05	0	0
18d	0.02	0.01	0.02	0.01	0.02	0.02	0	0.02	0	0.15	0.08	0.14	0.04	0.05	0.05	0.02	0.05	0.03	0.02	0.08	0.06	0.08	0.05
19d	0.01	0	0	0	0.01	0.01	0	0	0.01	0.14	0.41	0.01	0.1	0.05	0.08	0.01	0.05	0.07	0.01	0.01	0	0.03	0
2d	0.03	0	0.02	0	0	0	0.01	0	0.01	0.03	0.07	0.53	0.09	0.12	0	0	0	0	0.05	0.04	0	0	0.01
20d	0	0.03	0.01	0.03	0.01	0	0.01	0	0.04	0.03	0.08	0.1	0.38	0.07	0.03	0.01	0.01	0.07	0.07	0.01	0	0	0.01
21d	0	0	0.03	0.02	0	0	0	0	0	0.05	0.04	0.08	0.03	0.38	0.11	0	0.08	0	0.11	0.03	0.01	0.02	0.01
22d	0	0.02	0	0.04	0.01	0	0	0	0.06	0.01	0.13	0.01	0.03	0.09	0.35	0.01	0.08	0.07	0.07	0	0.02	0.01	0
23d	0.01	0.07	0.02	0.02	0.03	0.07	0.13	0.07	0.06	0.03	0.01	0.01	0	0	0.06	0.15	0	0.01	0.01	0.07	0.02	0.11	0.04
3d	0	0	0.01	0	0.02	0.01	0	0	0.01	0.08	0.04	0.03	0.03	0.05	0.03	0.01	0.49	0.04	0.02	0	0.04	0.08	0.01
4d	0	0.13	0.01	0	0.01	0.01	0	0	0.05	0	0.07	0	0.06	0.01	0.07	0	0	0.52	0.01	0	0.02	0.02	0.01
5d	0.02	0	0.05	0.03	0	0.02	0	0	0.03	0.01	0	0	0.13	0.1	0.03	0.01	0	0.01	0.54	0	0.01	0.01	0
6d	0.04	0.01	0.05	0	0.02	0	0.01	0.05	0	0.04	0.02	0.15	0.03	0.04	0	0.06	0.01	0.01	0.02	0.34	0.04	0.02	0.04
7d	0.03	0.03	0.06	0	0.02	0.11	0.05	0.05	0	0.03	0.03	0.01	0.01	0	0.02	0.01	0.09	0.03	0	0.01	0.37	0.05	0
8d	0	0	0.01	0.02	0.03	0.02	0	0.08	0.01	0.05	0.03	0	0.01	0.03	0.01	0.07	0.09	0.01	0.01	0.03	0.03	0.43	0.03
9d	0	0.01	0	0.04	0.05	0.11	0.02	0.06	0.01	0	0.02	0.09	0.01	0.03	0.01	0.05	0	0	0.01	0.05	0.06	0.04	0.34
	1e	2e	3e	4e	5e	6e	7e
1e	0.45	0.12	0.08	0.09	0.2	0.02	0.04
2e	0.13	0.4	0.18	0.07	0.07	0.11	0.04
3e	0.13	0.13	0.46	0.17	0.03	0.01	0.07
4e	0.11	0.19	0.24	0.14	0.11	0.07	0.14
5e	0.08	0.09	0.06	0.13	0.41	0.11	0.12
6e	0.03	0.19	0.01	0.09	0.1	0.41	0.17
7e	0.06	0.07	0.08	0.11	0.16	0.16	0.36
