# Supplementary material for: Origin, Migration Routes and Worldwide Population Genetic Structure of the Wheat Yellow Rust Pathogen Puccinia striiformis f.sp. tritici
Source: PLoS Pathog. 2014 Jan 23;10(1):e1003903. doi: 10.1371/journal.ppat.1003903 (PMC3900651; doi:10.1371/journal.ppat.1003903)
Supplement: Table S6 — Posterior probabilities (PP) of the different sets of scenarios compared using Approximate Bayesian Computation. (XLS) [file ppat.1003903.s013.xls]

## Sheet: Table S6 model posterior
Table S6. Posterior probabilities (PP) of the different sets of scenarios compared using Approximate Bayesian Computations.
dataset	scenarios	posterior probability
China/Pakistan/Nepal
	1a	0.0062
	2a	0
	3a	0.0027
	4a	0.9911
China/Pakistan/Central Asia/Middle East/Mediterranean
	1b	9.50102e-05
	2b	0.000410631
	3b	0.000485784
	4b	0.0031376
	5b	0.0169901
	6b	0.0629373
	7b	0.0624501
	8b	0.0182016
	9b	0.0620811
	10b	0.0534904
	11b	0.716603
	12b	0.00311758
China/Pakistan/Central Asia/Middle East/Mediterranean/NW Europe
	1c	0.172918
	2c	0.499071
	3c	0.0166342
	4c	0.269923
	5c	0.0169211
	6c	0.0245325
China/Pakistan/Central Asia/Middle East/Mediterranean/Unsampled population
	1d	0.00108412
	2d	0.00061817
	3d	0.000309731
	4d	0.000439058
	5d	0.000731316
	6d	0.0118051
	7d	0.0202807
	8d	0.0134738
	9d	0.0084772
	10d	0.0238946
	11d	0.0084369
	12d	0.0136776
	13d	0.0296363
	14d	0.0284095
	15d	0.117111
	16d	0.0669665
	17d	0.00407651
	18d	0.00342124
	19d	0.00211919
	20d	0.00312904
	21d	0.00115017
	22d	0.00257443
	23d (=11b)	0.638178
China/Pakistan/Central Asia/Middle East/Mediterranean/NW Europe/Unsampled population
	1e (=1c)	0.117541
	2e (=2c)	0.302738
	3e (=4c)	0.191608
	4e	0.287167
	5e	0.0361754
	6e	0.0387641
	7e	0.0260069
